# Supplementary material for: Comparative Effectiveness of Multi-Component, Exercise-Based Interventions for Preventing Soccer-Related Musculoskeletal Injuries: A Systematic Review and Meta-Analysis
Source: Healthcare (Basel). 2025 Mar 29;13(7):765. doi: 10.3390/healthcare13070765 (PMC11988859; doi:10.3390/healthcare13070765)
Supplement: Supplementary file 1 [file healthcare-13-00765-s001.zip]

Archive with 20 entries (19 files):
- Additional material Included literature/
- Additional material Included literature/emery2010.pdf
- Additional material Included literature/Finch2015.pdf
- Additional material Included literature/Gilchrist2008.pdf
- Additional material Included literature/Hammes2015.pdf
- Additional material Included literature/Hasebe2020.pdf
- Additional material Included literature/Hilska2021.pdf
- Additional material Included literature/Owoeye 2014.pdf
- Additional material Included literature/Rossler2017.pdf
- Additional material Included literature/Silvers-Granelli2017.pdf
- Additional material Included literature/soligard2008.pdf
- Additional material Included literature/Steffen 2008.pdf
- Additional material Included literature/van de Hoef2018.pdf
- Additional material Included literature/van der Horst2015.pdf
- Additional material Included literature/Walden2012.pdf
- Additional material Included literature/Zarei2019.pdf
- Additional material1-Table S1.xlsx
- Additional material1-Table S2.xlsx
- Additional material1-Table S3.xlsx
- Additional material1-Table S4.xlsx
