# Supplementary material for: Comparative Effectiveness of Multi-Component, Exercise-Based Interventions for Preventing Soccer-Related Musculoskeletal Injuries: A Systematic Review and Meta-Analysis
Source: Healthcare (Basel). 2025 Mar 29;13(7):765. doi: 10.3390/healthcare13070765 (PMC11988859; doi:10.3390/healthcare13070765)
Supplement: Supplementary file 1 [file healthcare-13-00765-s001.zip › Additional material1-Table S1.xlsx]

## Sheet: lower extremity injuries
study	event1	total1	event2	total2
Soligard2008	121	1055	143	837
Hasebe2020	37	153	28	103
Owoeye2014	26	212	76	204
Steffen2008	173	1073	181	947
Finch2015	151	380	228	364
Hilska2021	129	673	173	730
Emery2010	42	380	60	364
Zarei2020	24	443	54	519
