# Supplementary material for: Comparative Effectiveness of Multi-Component, Exercise-Based Interventions for Preventing Soccer-Related Musculoskeletal Injuries: A Systematic Review and Meta-Analysis
Source: Healthcare (Basel). 2025 Mar 29;13(7):765. doi: 10.3390/healthcare13070765 (PMC11988859; doi:10.3390/healthcare13070765)
Supplement: Supplementary file 1 [file healthcare-13-00765-s001.zip › Additional material1-Table S2.xlsx]

## Sheet: Hamstring injuries
study	event1	total1	event2	total2
Soligard2008	5	1055	8	837
Hasebe2020	4	153	3	103
van de Hoef2018	31	171	26	229
van der Horst2015	11	292	25	287
