# Supplementary material for: Comparative Effectiveness of Multi-Component, Exercise-Based Interventions for Preventing Soccer-Related Musculoskeletal Injuries: A Systematic Review and Meta-Analysis
Source: Healthcare (Basel). 2025 Mar 29;13(7):765. doi: 10.3390/healthcare13070765 (PMC11988859; doi:10.3390/healthcare13070765)
Supplement: Supplementary file 1 [file healthcare-13-00765-s001.zip › Additional material1-Table S3.xlsx]

## Sheet: knee injuries
study	event1	total1	event2	total2
Soligard2008	35	1055	58	837
Gilchrist2008	40	582	58	852
Hammes2015	6	158	4	125
Hasebe2020	10	153	6	103
Owoeye2014	12	212	21	204
Silvers-Granelli2017	34	675	102	850
Steffen2008	37	1073	30	947
Walden2012	48	2479	44	2085
Finch2015	32	380	60	364
Hilska2021	21	673	25	730
Emery2010	3	380	8	364
Hilska2021	29	2066	54	1829
Zarei2020	6	443	18	519
