# Supplementary material for: Comparative Effectiveness of Multi-Component, Exercise-Based Interventions for Preventing Soccer-Related Musculoskeletal Injuries: A Systematic Review and Meta-Analysis
Source: Healthcare (Basel). 2025 Mar 29;13(7):765. doi: 10.3390/healthcare13070765 (PMC11988859; doi:10.3390/healthcare13070765)
Supplement: Supplementary file 1 [file healthcare-13-00765-s001.zip › Additional material1-Table S4.xlsx]

## Sheet: ankle injuries
study	event1	total1	event2	total2
Soligard2008	51	1055	52	837
Hasebe2020	23	153	20	103
Owoeye2014	10	212	30	204
Steffen2008	79	1073	74	947
Hilska2021	40	673	60	730
Emery2010	14	380	27	364
Hilska2021	26	2066	44	1829
Zarei2020	9	443	16	519
